# Supplementary material for: Physical Activity as a Preventive Lifestyle Intervention Acts Through Specific Exosomal miRNA Species—Evidence From Human Short- and Long-Term Pilot Studies
Source: Front Physiol. 2021 Aug 2;12:658218. doi: 10.3389/fphys.2021.658218 (PMC8365358; doi:10.3389/fphys.2021.658218)
Supplement: Supplementary file 3 [file Table_3.xlsx]

## Sheet: Heatmap raw data
	0rep1	0rep2	0rep3	0.5yrep1	0.5yrep2	0.5yrep3	25+yrep1	25+yrep2	25+yrep3
hsa-miR-223-3p	1741.563	1719.866	1807.525	754.699	723.113	915.122	1128.979	784.355	1014.483
hsa-miR-451a	19392.47	18727.83	19715.81	11189.36	11135.94	12337.5	9733.066	7508.76	9371.04
hsa-miR-150-5p	300.727	236.31	236.763	100.044	109.953	136.637	100.645	60.261	88.675
hsa-miR-199a/b-3p	331.684	338.499	332.175	145.695	121.84	141.23	152.062	122.436	131.957
hsa-miR-15b-5p	236.159	268.244	267.683	76.733	102.028	125.155	154.25	95.653	165.738
hsa-miR-15a-5p	113.215	145.071	139.584	59.249	56.462	62.003	68.92	53.566	89.731
hsa-miR-142-3p	570.497	820.244	883.443	212.714	269.434	305.423	412.427	296.524	382.147
hsa-let-7a-5p	358.219	241.785	233.229	94.216	95.094	91.857	131.277	89.914	164.682
hsa-let-7g-5p	211.393	163.319	169.621	73.819	80.236	79.226	98.457	70.783	128.79
hsa-miR-23a-3p	369.717	411.49	426.703	182.604	200.094	214.715	225.358	169.306	180.517
hsa-miR-130a-3p	155.67	172.443	168.738	52.45	56.462	74.634	92.988	59.305	69.673
hsa-let-7f-5p	88.449	61.131	75.976	71.876	63.396	68.893	66.732	55.479	65.451
hsa-miR-107	74.297	93.977	73.326	68.962	72.311	70.041	91.894	74.609	91.842
hsa-miR-1183	119.406	134.122	148.419	157.35	172.358	158.453	163.002	182.697	195.296
hsa-miR-1253	136.212	173.355	169.621	191.346	228.821	320.35	269.117	204.697	330.42
hsa-miR-1255a	82.258	96.714	80.393	98.101	84.198	84.967	76.578	96.61	84.452
hsa-miR-126-3p	461.704	263.682	313.622	173.862	127.783	137.785	263.647	137.74	305.084
hsa-miR-1283	137.981	139.597	144.885	129.183	259.528	272.125	324.91	218.089	464.488
hsa-miR-1285-5p	55.723	50.182	60.958	77.704	64.387	60.855	75.484	57.392	89.731
hsa-miR-1286	84.911	103.101	92.762	86.446	114.906	86.116	68.92	67.914	101.343
hsa-miR-1297	59.261	59.306	60.074	54.393	57.453	79.226	71.108	61.218	63.339
hsa-miR-1305	69.875	74.816	66.258	82.56	69.34	67.744	82.048	60.261	71.784
hsa-miR-16-5p	330.8	608.568	666.116	285.562	719.151	849.674	555.738	356.786	753.737
hsa-miR-183-5p	72.528	69.342	81.277	71.876	63.396	88.412	54.699	61.218	57.005
hsa-miR-199a-5p	81.373	104.925	127.216	58.278	54.481	87.264	71.108	64.088	69.673
hsa-miR-20a/b-5p	91.103	93.064	102.479	67.991	72.311	120.562	99.551	54.522	85.508
hsa-miR-21-5p	177.783	183.392	215.56	130.154	129.764	166.49	168.472	116.697	186.851
hsa-miR-216a-5p	50.416	88.502	64.491	1967-02-01	75.283	62.003	68.92	65.044	62.284
hsa-miR-25-3p	160.093	270.069	272.101	101.015	144.623	176.824	125.807	135.827	104.51
hsa-miR-301b-3p	82.258	68.43	80.393	88.388	62.406	67.744	73.296	81.305	83.397
hsa-miR-302d-3p	383.869	374.995	372.813	413.773	325.896	377.761	413.521	422.786	496.157
hsa-miR-3144-3p	114.099	114.049	106.897	109.757	126.792	107.932	122.525	129.132	112.955
hsa-miR-320e	161.862	193.428	219.977	132.097	194.151	214.715	57.981	56.435	67.562
hsa-miR-363-3p	89.334	93.977	90.995	85.474	94.104	99.894	87.518	99.479	110.844
hsa-miR-374a-5p	138.865	104.013	148.419	72.847	65.377	88.412	91.894	66.957	96.065
hsa-miR-376a-3p	61.914	83.94	71.559	59.249	59.434	74.634	57.981	66.957	62.284
hsa-miR-378e	164.515	124.086	144.001	151.523	168.396	237.679	308.5	180.784	335.698
hsa-miR-379-5p	56.607	75.729	64.491	54.393	69.34	82.671	82.048	51.653	76.007
hsa-miR-4443	71.644	77.554	78.626	86.446	87.17	106.783	84.236	84.175	79.174
hsa-miR-4454+7975	681.058	351.272	360.445	69.933	77.264	99.894	211.137	147.306	218.52
hsa-miR-495-3p	119.406	134.122	151.069	113.642	118.868	124.007	131.277	111.914	122.456
hsa-miR-499a-5p	76.951	88.502	83.927	84.503	89.151	114.821	76.578	75.566	93.953
hsa-miR-548ar-3p	72.528	67.517	69.792	88.388	55.472	72.337	64.544	65.044	76.007
hsa-miR-548ar-5p	115.868	120.436	115.731	120.441	132.736	137.785	110.491	110.957	106.621
hsa-miR-574-5p	61.03	56.569	60.958	52.45	63.396	68.893	59.074	64.088	72.84
hsa-miR-597-5p	64.568	50.182	69.792	76.733	59.434	73.485	75.484	63.131	74.951
hsa-miR-598-3p	89.334	87.59	105.13	94.216	111.934	128.599	101.739	97.566	107.677
hsa-miR-612	260.04	228.099	226.162	253.509	241.698	226.197	214.418	232.437	215.353
hsa-miR-627-5p	68.99	74.816	53.007	55.364	81.226	59.707	54.699	60.261	65.451
hsa-miR-6721-5p	92.872	98.539	88.344	102.958	134.717	157.305	120.337	142.523	136.179
hsa-miR-873-3p	141.519	177.005	177.572	171.92	231.792	180.269	202.385	215.219	219.576
hsa-miR-93-5p	100.832	173.355	166.971	83.532	106.981	119.414	88.612	58.348	60.172
hsa-miR-411-5p	87.565	93.064	96.295	101.986	97.075	103.339	89.706	82.262	93.953
hsa-miR-144-3p	426.325	718.055	741.209	326.356	460.613	499.471	665.135	526.091	508.825

## Sheet: 0vs0.5year
t_test_p	mean_foldch	miRNA	mean_foldch_log	t_test_p_adjust
0.044184	0.337441	hsa-let-7a-5p_0_vs_6	-1.56729	0.159062
0.320112	0.905163	hsa-let-7f-5p_0_vs_6	-0.14375	0.493887
0.0260677	0.428563	hsa-let-7g-5p_0_vs_6	-1.22242	0.127969
0.224711	0.874644	hsa-miR-107_0_vs_6	-0.193232	0.3792
0.091591	1.21449	hsa-miR-1183_0_vs_6	0.280352	0.226415
0.111488	1.54536	hsa-miR-1253_0_vs_6	0.627941	0.240813
0.779652	1.03046	hsa-miR-1255a_0_vs_6	0.0432925	0.859208
0.0480737	0.422932	hsa-miR-126-3p_0_vs_6	-1.2415	0.162249
0.213905	1.56425	hsa-miR-1283_0_vs_6	0.645467	0.372609				0 vs 0.5 year
0.204005	1.21624	hsa-miR-1285-5p_0_vs_6	0.282432	0.367209				Significant				Non-significant
0.716532	1.02384	hsa-miR-1286_0_vs_6	0.033992	0.828331				FC>1.3	FC<1.3	FC<0.5	FC>0.5	FC>1.3	FC<0.5
0.638394	1.06959	hsa-miR-1297_0_vs_6	0.0970531	0.802145						hsa-let-7a-5p	hsa-miR-199a-5p	hsa-miR-1253	hsa-miR-4454+hsa-miR-7975
0.638745	1.04122	hsa-miR-1305_0_vs_6	0.0582728	0.802145						hsa-let-7g-5p	hsa-miR-21-5p*	hsa-miR-1283
0.00367034	0.369419	hsa-miR-130a-3p_0_vs_6	-1.43667	0.028314						hsa-miR-126-3p	hsa-miR-25-3p
0.0190145	0.346309	hsa-miR-142-3p_0_vs_6	-1.52987	0.114087						hsa-miR-130a-3p*	hsa-miR-374a-5p
0.0575064	0.682248	hsa-miR-144-3p_0_vs_6	-0.551631	0.182667						hsa-miR-142-3p	hsa-miR-451a*
0.0419371	0.447963	hsa-miR-150-5p_0_vs_6	-1.15855	0.159062						hsa-miR-150-5p
0.0188418	0.446663	hsa-miR-15a-5p_0_vs_6	-1.16274	0.114087						hsa-miR-15a-5p
0.00203038	0.39363	hsa-miR-15b-5p_0_vs_6	-1.34509	0.0206999						hsa-miR-15b-5p*
0.343868	1.15503	hsa-miR-16-5p_0_vs_6	0.207934	0.503447						hsa-miR-199a-3p+hsa-miR-199b-3p*
0.966701	1.00241	hsa-miR-183-5p_0_vs_6	0.00346765	0.981925						hsa-miR-223-3p*
0.00229999	0.407803	hsa-miR-199a-3p+hsa-miR-199b-3p_0_vs_6	-1.29405	0.0206999						hsa-miR-23a-3p*
0.0415929	0.638003	hsa-miR-199a-5p_0_vs_6	-0.648364	0.159062
0.585857	0.910056	hsa-miR-20a-5p+hsa-miR-20b-5p_0_vs_6	-0.135972	0.785658
0.00129933	0.739348	hsa-miR-21-5p_0_vs_6	-0.435674	0.0206999				*FDR<0.05
0.975764	1.00441	hsa-miR-216a-5p_0_vs_6	0.00634806	0.981925
0.00120134	0.454157	hsa-miR-223-3p_0_vs_6	-1.13874	0.0206999
0.00161769	0.494584	hsa-miR-23a-3p_0_vs_6	-1.01571	0.0206999
0.0398038	0.601572	hsa-miR-25-3p_0_vs_6	-0.73319	0.159062
0.526456	0.94572	hsa-miR-301b-3p_0_vs_6	-0.0805145	0.728939
0.857447	0.987411	hsa-miR-302d-3p_0_vs_6	-0.0182778	0.907885
0.596518	1.02816	hsa-miR-3144-3p_0_vs_6	0.0400695	0.785658
0.344955	0.940369	hsa-miR-320e_0_vs_6	-0.0887018	0.503447
0.692546	1.01883	hsa-miR-363-3p_0_vs_6	0.0269176	0.828331
0.0221567	0.579192	hsa-miR-374a-5p_0_vs_6	-0.787887	0.119646
0.439977	0.889169	hsa-miR-376a-3p_0_vs_6	-0.16947	0.62523
0.309016	1.28894	hsa-miR-378e_0_vs_6	0.366185	0.49079
0.714937	1.04866	hsa-miR-379-5p_0_vs_6	0.0685428	0.828331
0.110889	1.092	hsa-miR-411-5p_0_vs_6	0.126968	0.240813
0.0866048	1.23077	hsa-miR-4443_0_vs_6	0.299561	0.226415
0.0795634	0.177409	hsa-miR-4454+hsa-miR-7975_0_vs_6	-2.49485	0.226128
0.00102217	0.599328	hsa-miR-451a_0_vs_6	-0.738582	0.0206999
0.121419	0.881166	hsa-miR-495-3p_0_vs_6	-0.182515	0.248478
0.290433	1.15677	hsa-miR-499a-5p_0_vs_6	0.210101	0.475254
0.81711	1.03031	hsa-miR-548ar-3p_0_vs_6	0.0430774	0.882478
0.124239	1.11058	hsa-miR-548ar-5p_0_vs_6	0.15131	0.248478
0.736294	1.03462	hsa-miR-574-5p_0_vs_6	0.0491038	0.828331
0.0779809	1.13607	hsa-miR-597-5p_0_vs_6	0.184047	0.226128
0.109518	1.18683	hsa-miR-598-3p_0_vs_6	0.247108	0.240813
0.728164	1.00994	hsa-miR-612_0_vs_6	0.0142753	0.828331
0.981925	0.997378	hsa-miR-627-5p_0_vs_6	-0.00378739	0.981925
0.152817	1.41188	hsa-miR-6721-5p_0_vs_6	0.497616	0.294718
0.19093	1.17715	hsa-miR-873-3p_0_vs_6	0.235302	0.355525
0.0922431	0.702531	hsa-miR-93-5p_0_vs_6	-0.509367	0.226415

## Sheet: 0vs25+years
t_test_p	mean_foldch	miRNA	mean_foldch_log	t_test_p_adjust
0.0457627	0.463103	hsa-let-7a-5p_0_vs_senior	-1.11059	0.145364
0.247611	0.831997	hsa-let-7f-5p_0_vs_senior	-0.265349	0.383863
0.0223367	0.547514	hsa-let-7g-5p_0_vs_senior	-0.869032	0.0927832
0.563341	1.06931	hsa-miR-107_0_vs_senior	0.0966785	0.67601
0.0216555	1.34594	hsa-miR-1183_0_vs_senior	0.42861	0.0927832
0.0844618	1.67833	hsa-miR-1253_0_vs_senior	0.747024	0.211428
0.944693	0.993349	hsa-miR-1255a_0_vs_senior	-0.00962721	0.944693
0.229657	0.679948	hsa-miR-126-3p_0_vs_senior	-0.556505	0.383863
0.111698	2.38479	hsa-miR-1283_0_vs_senior	1.25386	0.241267				0 vs 25+ years
0.176908	1.33407	hsa-miR-1285-5p_0_vs_senior	0.415835	0.329414				Significant				Non-significant
0.331179	0.848287	hsa-miR-1286_0_vs_senior	-0.237375	0.447092				FC>1.3	FC<1.3	FC<0.5	FC>0.5	FC>1.3	FC<0.5
0.198865	1.0953	hsa-miR-1297_0_vs_senior	0.131322	0.357957				hsa-miR-1183	hsa-miR-873-3p	hsa-let-7a-5p	hsa-let-7g-5p	hsa-miR-1253	hsa-miR-4454+hsa-miR-7975
0.888071	1.0149	hsa-miR-1305_0_vs_senior	0.0213434	0.919041				hsa-miR-6721-5p		hsa-miR-130a-3p	hsa-miR-15a-5p	hsa-miR-1283	hsa-miR-93-5p
0.00391439	0.446746	hsa-miR-130a-3p_0_vs_senior	-1.16247	0.0526702						hsa-miR-142-3p	hsa-miR-15b-5p	hsa-miR-1285-5p
0.0412265	0.479776	hsa-miR-142-3p_0_vs_senior	-1.05957	0.143223						hsa-miR-150-5p	hsa-miR-183-5p	hsa-miR-378e
0.622721	0.901602	hsa-miR-144-3p_0_vs_senior	-0.149437	0.73102						hsa-miR-199a-3p+hsa-miR-199b-3p*	hsa-miR-223-3p
0.00487687	0.322539	hsa-miR-150-5p_0_vs_senior	-1.63245	0.0526702						hsa-miR-23a-3p*	hsa-miR-548ar-5p
0.012692	0.533383	hsa-miR-15a-5p_0_vs_senior	-0.906757	0.0872502						hsa-miR-320e
0.0173733	0.538335	hsa-miR-15b-5p_0_vs_senior	-0.893424	0.0912362						hsa-miR-451a*
0.902022	1.03786	hsa-miR-16-5p_0_vs_senior	0.0536061	0.919041
0.0246935	0.774924	hsa-miR-183-5p_0_vs_senior	-0.367873	0.0952463				*FDR<0.05
0.00111841	0.405499	hsa-miR-199a-3p+hsa-miR-199b-3p_0_vs_senior	-1.30223	0.0250026
0.108072	0.65346	hsa-miR-199a-5p_0_vs_senior	-0.613828	0.241267
0.359819	0.835808	hsa-miR-20a-5p+hsa-miR-20b-5p_0_vs_senior	-0.258757	0.468159
0.239005	0.818435	hsa-miR-21-5p_0_vs_senior	-0.289061	0.383863
0.851076	0.964795	hsa-miR-216a-5p_0_vs_senior	-0.0517056	0.919041
0.0122035	0.555673	hsa-miR-223-3p_0_vs_senior	-0.847691	0.0872502
0.000947914	0.476179	hsa-miR-23a-3p_0_vs_senior	-1.07043	0.0250026
0.0861373	0.521377	hsa-miR-25-3p_0_vs_senior	-0.9396	0.211428
0.689048	1.02993	hsa-miR-301b-3p_0_vs_senior	0.0425508	0.791672
0.122346	1.17742	hsa-miR-302d-3p_0_vs_senior	0.235634	0.246974
0.159089	1.08825	hsa-miR-3144-3p_0_vs_senior	0.122007	0.306814
0.0131735	0.316337	hsa-miR-320e_0_vs_senior	-1.66047	0.0872502
0.364124	1.0858	hsa-miR-363-3p_0_vs_senior	0.118756	0.468159
0.0570709	0.651464	hsa-miR-374a-5p_0_vs_senior	-0.618242	0.171213
0.251378	0.861135	hsa-miR-376a-3p_0_vs_senior	-0.215688	0.383863
0.104034	1.90702	hsa-miR-378e_0_vs_senior	0.931322	0.241267
0.716039	1.06544	hsa-miR-379-5p_0_vs_senior	0.0914538	0.805544
0.441711	0.960267	hsa-miR-411-5p_0_vs_senior	-0.0584924	0.554707
0.0783605	1.08674	hsa-miR-4443_0_vs_senior	0.120004	0.211428
0.123487	0.414254	hsa-miR-4454+hsa-miR-7975_0_vs_senior	-1.27141	0.246974
0.00138903	0.460143	hsa-miR-451a_0_vs_senior	-1.11985	0.0250026
0.305254	0.903731	hsa-miR-495-3p_0_vs_senior	-0.146034	0.422659
0.882727	0.986835	hsa-miR-499a-5p_0_vs_senior	-0.0191187	0.919041
0.751174	0.979784	hsa-miR-548ar-3p_0_vs_senior	-0.0294639	0.827825
0.0185852	0.931922	hsa-miR-548ar-5p_0_vs_senior	-0.10172	0.0912362
0.283133	1.0977	hsa-miR-574-5p_0_vs_senior	0.134484	0.402347
0.253968	1.15728	hsa-miR-597-5p_0_vs_senior	0.210733	0.383863
0.278268	1.08838	hsa-miR-598-3p_0_vs_senior	0.122183	0.402347
0.255909	0.927071	hsa-miR-612_0_vs_senior	-0.109248	0.383863
0.506394	0.916662	hsa-miR-627-5p_0_vs_senior	-0.125538	0.621483
0.0145417	1.42639	hsa-miR-6721-5p_0_vs_senior	0.512366	0.0872502
0.0424363	1.28439	hsa-miR-873-3p_0_vs_senior	0.361082	0.143223
0.0615381	0.469519	hsa-miR-93-5p_0_vs_senior	-1.09074	0.174898

## Sheet: Filtered exomiR list
Significant miRNAs of 0 vs. 0.5 year	Significant miRNAs of 0 vs. 25+ years
hsa-let-7a-5p*	hsa-miR-1183*
hsa-let-7g-5p*	hsa-miR-6721-5p*
hsa-miR-126-3p*	hsa-miR-873-3p*
hsa-miR-130a-3p#	hsa-let-7a-5p*
hsa-miR-142-3p*	hsa-miR-130a-3p*
hsa-miR-150-5p*	hsa-miR-142-3p*
hsa-miR-15a-5p*	hsa-miR-150-5p*						FC= Fold change
hsa-miR-15b-5p#	hsa-miR-199a-3p+hsa-miR-199b-3p#						*: p<0.05
hsa-miR-199a-3p+hsa-miR-199b-3p#	hsa-miR-23a-3p#						#:FDR<0.05
hsa-miR-223-3p#	hsa-miR-320e*
hsa-miR-23a-3p#	hsa-miR-451a#
hsa-miR-199a-5p*	hsa-let-7g-5p*
hsa-miR-21-5p#	hsa-miR-15a-5p*
hsa-miR-25-3p*	hsa-miR-15b-5p*
hsa-miR-374a-5p*	hsa-miR-183-5p*
hsa-miR-451a#	hsa-miR-223-3p*
	hsa-miR-548ar-5p*
		0 vs 0.5 year		0 vs 25+ years		0.5 year vs 25+ years
	miRNA	p<0.05	FC	p<0.05	FC	p<0.05	FC
	hsa-let-7a-5p	*	0.337	*	0.463		1.372	Preventive miRNA list
	hsa-miR-142-3p	*	0.346	*	0.480		1.385
	hsa-miR-15b-5p	*(#)	0.394	*	0.538		1.368
	hsa-miR-451a	*(#)	0.599	*(#)	0.460	*	0.768
	hsa-let-7g-5p	*	0.429	*	0.548		1.278
	hsa-miR-130a-3p	* (#)	0.369	*	0.447		1.209
	hsa-miR-150-5p	*	0.448	*	0.323		0.720
	hsa-miR-15a-5p	*	0.447	*	0.533		1.194
	hsa-miR-199a/b-3p	* (#)	0.408	*(#)	0.405		0.994
	hsa-miR-223-3p	* (#)	0.454	*	0.556		1.224
	hsa-miR-23a-3p	* (#)	0.495	*(#)	0.476		0.963
	hsa-miR-411-5p		1.092		0.960	*	0.879
	hsa-miR-144-3p		0.682		0.902		1.322

## Sheet: mirPathv3 analysis
				Number of different pathways involved
Number of significant pathways: 38				23	26	25	7	6	16	18	4	3	3	20	4
KEGG pathway	p-value	#genes	#miRNAs	hsa-let-7a-5p	hsa-let-7g-5p	hsa-miR-130a-3p	hsa-miR-142-3p	hsa-miR-150-5p	hsa-miR-15a-5p	hsa-miR-15b-5p	hsa-miR-199a-3p	hsa-miR-199b-3p	hsa-miR-223-3p	hsa-miR-23a-3p	hsa-miR-451a
Prion diseases	<1e-325	7	2			1								7
Fatty acid metabolism	<1e-325	17	5						13	13	2	1		6
Fatty acid biosynthesis	<1e-325	4	6			2			4	4	1	1		1
Adherens junction	<1e-325	46	7	28	23		10	5	22	20				17
Viral carcinogenesis	<1e-325	115	8	48	39	38	20	7	53	44				30
Proteoglycans in cancer	<1e-325	124	9	49	44	36	16		50	38	22		6	37
Hepatitis B	4.440892e-15	74	7	42	35	30		4	33	30			4
Lysine degradation	6.106227e-15	27	7	15	11	10	8		13	11				8
Hippo signaling pathway	1.09357e-13	63	4	42	34				37	32
Cell cycle	1.667999e-12	74	6	43	32	25			37	32				23
TGF-beta signaling pathway	1.625586e-09	49	6	27	20	19		5	21	20
Oocyte meiosis	1.378062e-07	52	4	35	26				29	28
p53 signaling pathway	1.004636e-06	47	6	23	18	16			22	19				18
Chronic myeloid leukemia	1.412797e-06	40	5	20	19	22	11							17
Bacterial invasion of epithelial cells	1.51624e-06	40	4	21	15	16	12
Renal cell carcinoma	2.946033e-06	38	4			15		5		16				13
Pathways in cancer	4.92716e-06	148	4	79	67					68				57
Thyroid hormone signaling pathway	8.416087e-06	58	4	34	29	20								26
Prostate cancer	1.404393e-05	52	4		20	24			27	25
Protein processing in endoplasmic reticulum	1.533723e-05	77	4		34				41	41				32
Glioma	1.919519e-05	31	4	17	17	15								14
ECM-receptor interaction	5.161307e-05	16	2	15	12
Small cell lung cancer	0.0007550247	40	4	23	22	19								18
Epstein-Barr virus infection	0.0007850123	72	3		42				50	45
FoxO signaling pathway	0.001681668	50	3	35	30	27
mTOR signaling pathway	0.002142574	23	3										4	15	5
Ubiquitin mediated proteolysis	0.002454812	67	5	35	30				33	30				26
Steroid biosynthesis	0.003376557	5	4			4					2	1		3
Signaling pathways regulating pluripotency of stem cells	0.004276921	26	1			26
Pancreatic cancer	0.004558466	20	2			15	8
Colorectal cancer	0.005741041	22	4	15	13									12	3
Bladder cancer	0.008278213	18	3	13	13	11
Parkinson's disease	0.01003704	19	2			19									2
Melanoma	0.01473824	15	1		15
Thyroid cancer	0.01768386	12	3		8	7									2
Shigellosis	0.03111008	20	1	20
Central carbon metabolism in cancer	0.03713392	16	2			14		4
HTLV-I infection	0.04028634	82	2	54		45
Estrogen signaling pathway	0.05082981	11	1
HIF-1 signaling pathway	0.05225909	40	3
Non-small cell lung cancer	0.05367286	15	1
MAPK signaling pathway	0.1045884	53	2
Transcriptional misregulation in cancer	0.1092834	54	3
Huntington's disease	0.1228495	35	2
PI3K-Akt signaling pathway	0.1298907	60	1
Endocytosis	0.1728634	48	2
Endometrial cancer	0.2009702	13	1
Arrhythmogenic right ventricular cardiomyopathy (ARVC)	0.3222723	11	2
Phosphatidylinositol signaling system	0.4059232	18	1
Fatty acid degradation	0.4143863	9	2
Glycosaminoglycan biosynthesis - keratan sulfate	0.4633205	3	2
Regulation of actin cytoskeleton	0.5186204	35	1
TNF signaling pathway	0.5268113	18	1
Salmonella infection	0.5963809	21	1
Fatty acid elongation	0.6011188	5	2
Adrenergic signaling in cardiomyocytes	0.6313315	15	1
Sphingolipid signaling pathway	0.7033682	12	1
Other types of O-glycan biosynthesis	0.7389119	7	1
RNA polymerase	0.7722147	12	2
MicroRNAs in cancer	0.8648088	6	1
Glycosaminoglycan biosynthesis - chondroitin sulfate / dermatan sulfate	0.8923725	5	2
Chagas disease (American trypanosomiasis)	0.896466	15	1
Platelet activation	0.9132117	24	1
SNARE interactions in vesicular transport	0.9508879	8	1
Hepatitis C	0.9528027	24	1
B cell receptor signaling pathway	0.9601928	10	1

## Sheet: Nanosight NS300
Light Scatter mode
Participants	1	2	3
Baseline				Mean
Particles/mL	2.8x1010	2.66x1010	3.51x1010	2.99x1010
Mean (nm)	154.2	141.9	142.8	146.3
Mode (mode)	108	111.5	114.4	111.3
0.5 year
Particles/mL	1.97x1010	2.45 x1010	2.65 x1010	2.36x1010
Mean (nm)	134.3	146.3	111.9	130.833
Mode (mode)	91.6	96.7	91.6	93.3
Participants	1	2	3
25+ years
Particles/mL	3.44x1010	3.75x1010	2.90x1010	3.36x1010
Mean (nm)	164	130.9	162.8	152.567
Mode (mode)	117.3	111.5	116.1	114.967

## Sheet: Characteristics of participants
	Baseline	0.5 year	t	df	p	25+ years		Normal values
Gender	female	female				male
Age (years)	23 ± 2	23.5 ± 2				62 ± 6
Body Fat Percentage (%)	31.79 ± 3.39	31.49 ± 3.47	-0.522059	13	0.61	21.23 ± 6.03		female (age 20-40y): 21-33% male (age 61-79y): 13.25-25%	Gallagher, D., Heymsfield, S.B., Heo, M., et al. (2000) Healthy percentage body fat ranges: an approach for developing guidelines based on body mass index. American Journal of Clinical Nutrition, 72, 694-701.
VO2 max (ml/kg/min)	36.41 ± 6.67	39.81 ± 6.20*	2.19152	13	0.047	32.9 ± 6.99
LDL (mmol/L)	2.35 ± 0.9	2.44 ± 0.83	0.724728	13	0.481	3.63 ± 1.19		<3.4 mmol/l
HDL (mmol/L)	1.81 ± 0.55	2.13 ± 0.61*	3.92849	13	0.002	1.68 ± 0.53		female: >1,15 mmol/L male: >0,9 mmol/L
Glucose (mmol/L)	4.94 ± 0.39	4.63 ± 0.31**	-4.64509	13	<0.001	5.67 ± 0.45		3.9-7.0 mmol/L
Systolic BP (mmHg)	114.5 ± 14.18	108.07 ± 8.69	-2.1075	13	0.55	131.2 ± 19.42		<120 Hgmm
Diastolic BP (mmHg)	76.07 ± 9.19	72.93 ± 7.92	-1.28089	13	0.223	87.00 ± 9.25		<80 Hgmm
Paired samples t-test was used to compare the means between the two time-points (Baseline and 0.5 year).								Maximal oxygen uptake norms for men (ml/kg/min)
All the data are normally distributed according to Shapiro-Wilk test (p<0.05).
									Age (years)
								rating	18-25	26-35	36-45	46-55	56-65	65+
								excellent	> 60	> 56	> 51	> 45	> 41	> 37
								good	52-60	49-56	43-51	39-45	36-41	33-37
								above average	47-51	43-48	39-42	36-38	32-35	29-32
								average	42-46	40-42	35-38	32-35	30-31	26-28
								below average	37-41	35-39	31-34	29-31	26-29	22-25
								poor	30-36	30-34	26-30	25-28	22-25	20-21
								very poor	< 30	< 30	< 26	< 25	< 22	< 20
								Maximal oxygen uptake norms for women (ml/kg/min)
									Age (years)
								rating	18-25	26-35	36-45	46-55	56-65	65+
								excellent	> 56	> 52	> 45	> 40	> 37	> 32
								good	47-56	45-52	38-45	34-40	32-37	28-32
								above average	42-46	39-44	34-37	31-33	28-31	25-27
								average	38-41	35-38	31-33	28-30	25-27	22-24
								below average	33-37	31-34	27-30	25-27	22-24	19-21
								poor	28-32	26-30	22-26	20-24	18-21	17-18
								very poor	< 28	< 26	< 22	< 20	< 18	< 17
								Source: topendsports
